# Supplementary material for: Drug Resistance Reversal Potential of Nanoparticles/Nanocomposites via Antibiotic’s Potentiation in Multi Drug Resistant P. aeruginosa
Source: Nanomaterials (Basel). 2021 Dec 30;12(1):117. doi: 10.3390/nano12010117 (PMC8746836; doi:10.3390/nano12010117)
Supplement: Supplementary file 1 [file nanomaterials-12-00117-s001.zip]

Archive with 1 entries (1 files):
- nanomaterials-1498062 supplementary updated PDF.pdf
